# Supplementary material for: MiR-425-5p intervenes in autoimmune myocarditis by regulating Treg cell differentiation through NRAS
Source: Front Cell Dev Biol. 2025 May 13;13:1600103. doi: 10.3389/fcell.2025.1600103 (PMC12106460; doi:10.3389/fcell.2025.1600103)
Supplement: Supplementary file 1 [file Table2.xlsx]

## Sheet: FC
Con	LPS	LPS NC	LPS miR-425-5p
0.4	9.64	6.1	4.25
0.43	8.8	8.09	3.78
0.37	8.7	10.4	3.51

## Sheet: AC16 Qpcr
	Number	ACTIN			average	miR-425-5p			average	△ct	2，△ct
Con	1	15.815	15.889	15.742	15.8153	23.305	23.322	23.322	23.3163	7.501	0.00552044	0.00487826	1.13164
	2	15.457	15.318	15.288	15.3543	23.145	23.051	23.105	23.1003	7.746	0.00465824		0.954897
	3	15.154	15.284	15.261	15.233	23.01	23.017	23.102	23.043	7.81	0.00445611		0.913462
LPS	1	15.21	15.114	15.102	15.142	23.981	23.994	23.045	23.6733	8.53133	0.00270279		0.554048
	2	15.117	15.125	15.121	15.121	23.617	23.628	23.788	23.6777	8.55667	0.00265575		0.544404
	3	14.412	14.324	14.356	14.364	22.861	22.873	22.825	22.853	8.489	0.00278328		0.570547
LPS NC	1	15.278	15.38	15.384	15.3473	23.842	23.871	23.901	23.8713	8.524	0.00271657		0.556872
	2	15.827	15.792	15.744	15.7877	24.341	24.348	24.332	24.3403	8.55267	0.00266312		0.545916
	3	15.782	15.704	15.81	15.7653	24.31	24.267	24.314	24.297	8.53167	0.00270217		0.55392
LPS miR-425-5p	1	15.904	15.809	15.861	15.858	23.994	23.91	23.982	23.962	8.104	0.00363457		0.745054
	2	15.578	15.427	15.534	15.513	23.445	23.589	23.545	23.5263	8.01333	0.00387031		0.79338
	3	15.578	15.552	15.541	15.557	23.419	23.51	23.457	23.462	7.905	0.00417213		0.855249
	Number	ACTIN			average	miR-425-5p			average	△ct	2，△ct
Con	1	15.092	15.606	15.199	15.299	23.608	23.78	23.747	23.7117	8.41267	0.00293451	0.00312369	0.939437
	2	15.649	15.52	15.408	15.5257	23.889	23.567	23.95	23.802	8.27633	0.00322534		1.03254
	3	15.03	15.686	15.83	15.5153	23.802	23.885	23.707	23.798	8.28267	0.00321121		1.02802
Up-miR-425-5p	1	15.146	15.153	15.148	15.149	23.186	23.142	23.142	23.1567	8.00767	0.00388555		1.2439
	2	15.437	15.462	15.514	15.471	23.498	23.437	23.146	23.3603	7.88933	0.00421768		1.35023
	3	15.375	15.262	15.66	15.4323	23.245	23.399	23.45	23.3647	7.93233	0.00409383		1.31058
	Number	ACTIN			average	miR-155			average	△ct	2，△ct
Con	1	15.745	15.525	15.096	15.4553	23.638	23.541	23.761	23.6467	8.19133	0.00342108	0.00442742	0.772702
	2	15.318	15.416	15.444	15.3927	23.325	23.172	23.306	23.2677	7.875	0.0042598		0.962139
	3	15.336	15.658	15.858	15.6173	23.132	23.12	23.04	23.0973	7.48	0.00560139		1.26516
Up-miR-425-5p	1	15.705	15.489	15.871	15.6883	23.099	23.162	23.417	23.226	7.53767	0.00538191		1.21559
	2	15.77	15.257	15.482	15.503	23.251	23.74	23.774	23.5883	8.08533	0.0036819		0.831613
	3	15.616	15.594	15.574	15.5947	23.508	23.401	23.081	23.33	7.73533	0.00469281		1.05994
	Number	ACTIN			average	miR-21a-5p			average	△ct	2，△ct
Con	1	15.537	15.877	15.02	15.478	22.219	22.55	22.107	22.292	6.814	0.00888754	0.00830925	1.0696
	2	15.331	15.323	15.021	15.225	22.353	22.231	22.072	22.2187	6.99367	0.00784687		0.944354
	3	15.384	15.086	15.524	15.3313	22.173	22.131	22.484	22.2627	6.93133	0.00819334		0.98605
Up-miR-425-5p	1	15.406	15.176	15.095	15.2257	22.277	22.522	22.753	22.5173	7.29167	0.00638248		0.768118
	2	15.138	15.022	15.018	15.0593	22.185	22.361	22.01	22.1853	7.126	0.00715913		0.861586
	3	15.806	15.058	15.35	15.4047	22.16	22.27	22.104	22.178	6.77333	0.00914163		1.10017

## Sheet: Mice Qpcr
Cardiac Qpcr
	Number	ACTIN			average	miR-425-5p			average	△ct	2，△ct
Con	1	15.79	15.68	15.297	15.589	23.618	23.789	23.74	23.7157	8.12667	0.00357791	0.00326849	1.09467
	2	15.688	15.642	15.088	15.4727	23.819	23.547	23.959	23.775	8.30233	0.00316773		0.969173
	3	15.562	15.285	15.497	15.448	23.822	23.856	23.723	23.8003	8.35233	0.00305983		0.936159
Up-miR-425-5p	1	15.83	15.884	15.706	15.8067	23.278	23.262	23.272	23.2707	7.464	0.00566385		1.73287
	2	15.828	15.462	15.311	15.5337	23.485	23.426	23.135	23.3487	7.815	0.00444069		1.35864
	3	15.914	15.458	15.6	15.6573	23.244	23.378	23.445	23.3557	7.69833	0.00481472		1.47307
	Number	ACTIN			average	miR-155			average	△ct	2，△ct
Con	1	15.334	15.798	15.101	15.411	23.645	23.545	23.712	23.634	8.223	0.0033468	0.00434103	0.77097
	2	15.179	15.473	15.525	15.3923	23.312	23.17	23.314	23.2653	7.873	0.00426571		0.982648
	3	15.486	15.701	15.599	15.5953	23.122	23.134	23.12	23.1253	7.53	0.00541058		1.24638
Up-miR-425-5p	1	15.969	15.659	15.613	15.747	23.112	23.124	23.407	23.2143	7.46733	0.00565078		1.30171
	2	15.522	15.384	15.042	15.316	23.255	23.741	23.77	23.5887	8.27267	0.00323355		0.74488
	3	15.729	15.396	15.253	15.4593	23.512	23.411	23.079	23.334	7.87467	0.00426078		0.981513
	Number	ACTIN			average	miR-21a-5p			average	△ct	2，△ct
Con	1	15.957	15.881	15.814	15.884	22.265	22.545	22.144	22.318	6.434	0.0115657	0.00975538	1.18557
	2	15.019	15.117	15.311	15.149	22.35	22.237	22.076	22.221	7.072	0.00743217		0.761854
	3	15.965	15.777	15.293	15.6783	22.172	22.139	22.541	22.284	6.60567	0.0102682		1.05257
Up-miR-425-5p	1	15.84	15.899	15.517	15.752	22.27	22.512	22.714	22.4987	6.74667	0.00931217		0.954568
	2	15.291	15.085	15.104	15.16	22.18	22.316	22.46	22.3187	7.15867	0.00699885		0.717435
	3	15.301	15.556	15.49	15.449	22.168	22.274	22.176	22.206	6.757	0.00924571		0.947755
Spleen Qpcr
	Number	ACTIN			average	miR-425-5p			average	△ct	2，△ct
Con	1	15.668	15.84	15.697	15.735	23.61	23.776	23.757	23.7143	7.97933	0.00396261	0.00329918	1.20109
	2	15.183	15.388	15.238	15.2697	23.878	23.555	23.834	23.7557	8.486	0.00278907		0.845384
	3	15.397	15.99	15.079	15.4887	23.812	23.874	23.717	23.801	8.31233	0.00314585		0.953526
Up-miR-425-5p	1	15.249	15.658	15.842	15.583	23.177	23.14	23.197	23.1713	7.58833	0.00519618		1.57499
	2	15.523	15.148	15.292	15.321	23.278	23.236	23.109	23.2077	7.88667	0.00422549		1.28077
	3	15.022	15.765	15.958	15.5817	23.235	23.397	23.441	23.3577	7.776	0.00456237		1.38288
	Number	ACTIN			average	miR-155			average	△ct	2，△ct
Con	1	15.274	15.237	15.606	15.3723	23.675	23.548	23.769	23.664	8.29167	0.00319124	0.00437694	0.729104
	2	15.368	15.345	15.857	15.5233	23.327	23.176	23.308	23.2703	7.747	0.00465501		1.06353
	3	15.127	15.846	15.676	15.5497	23.135	23.157	23.049	23.1137	7.564	0.00528456		1.20737
Up-miR-425-5p	1	15.069	15.489	15.889	15.4823	23.049	23.16	23.446	23.2183	7.736	0.00469064		1.07167
	2	15.796	15.643	15.711	15.7167	23.05	23.748	23.773	23.5237	7.807	0.00446538		1.02021
	3	15.819	15.044	15.335	15.3993	23.545	23.465	23.088	23.366	7.96667	0.00399755		0.913322
	Number	ACTIN			average	miR-21a-5p			average	△ct	2，△ct
Con	1	15.937	15.462	15.052	15.4837	22.218	22.556	22.109	22.2943	6.81067	0.0089081	0.00913628	0.975025
	2	15.627	15.286	15.384	15.4323	22.356	22.234	22.078	22.2227	6.79033	0.00903454		0.988864
	3	15.242	15.847	15.539	15.5427	22.179	22.133	22.485	22.2657	6.723	0.00946619		1.03611
Up-miR-425-5p	1	15.971	15.24	15.145	15.452	22.279	22.514	22.757	22.5167	7.06467	0.00747005		0.817625
	2	15.699	15.063	15.559	15.4403	22.186	22.363	22.019	22.1893	6.749	0.00929712		1.01761
	3	15.728	15.241	15.647	15.5387	22.164	22.245	22.103	22.1707	6.632	0.0100825		1.10357

## Sheet: Dual-Luciferase Reporter
Firefly Luciferase / Renilla Luciferase	1	2	3	4	5	AVER
NC mimics+ 3'UTR-WT	5.57	5.74	5.62	5.73	5.74	5.68
miR-425-5p mimics+ 3'UTR-WT	2.23	2.29	2.16	2.2	2.22	2.22
NC mimics+ 3'UTR-MT	5.66	5.59	5.57	5.59	5.65	5.612
miR-425-5p mimics+ 3'UTR-MT	5.5	5.48	5.62	5.59	5.49	5.536
Normalization processing	1	2	3	4	5
NC mimics+ 3'UTR-WT	0.980634	1.01056	0.989437	1.0088	1.01056
miR-425-5p mimics+ 3'UTR-WT	0.392606	0.403169	0.380282	0.387324	0.390845
NC mimics+ 3'UTR-MT	0.996479	0.984155	0.980634	0.984155	0.994718
miR-425-5p mimics+ 3'UTR-MT	0.96831	0.964789	0.989437	0.984155	0.966549

## Sheet: Elisa
	IL-1β			IL-6			TNF-α
Con	5	7	8	9	9	8	110	121	124
LPS	20	22	24	30	32	34	245	240	238
LPS NC	19	24	22	29	33	31	249	239	240
LPS miR-425-5p	12	14	16	18	17	15	151	149	154
