# Supplementary material for: MiR-425-5p intervenes in autoimmune myocarditis by regulating Treg cell differentiation through NRAS
Source: Front Cell Dev Biol. 2025 May 13;13:1600103. doi: 10.3389/fcell.2025.1600103 (PMC12106460; doi:10.3389/fcell.2025.1600103)
Supplement: Supplementary file 2 [file Table3.xlsx]

## Sheet: Spleen Qpcr
	Number	ACTIN			average value	miRNA-425-5p			average value	△ct	2，△ct
Con	1	14.805	14.789	14.942	14.8453	21.105	21.122	21.122	21.1163	6.271	0.0129491	0.01088	1.19018
	2	14.457	14.698	14.888	14.681	21.245	21.451	21.345	21.347	6.666	0.00984768		0.905119
	3	14.954	14.684	14.861	14.833	21.41	21.587	21.502	21.4997	6.66667	0.00984313		0.904701
EAM	1	14.412	14.174	14.912	14.4993	22.981	22.994	23.045	23.0067	8.50733	0.00274813		0.252586
	2	14.167	14.175	14.121	14.1543	22.817	22.828	22.788	22.811	8.65667	0.0024779		0.227748
	3	14.412	14.124	14.156	14.2307	22.861	22.873	22.825	22.853	8.62233	0.00253758		0.233233
EAM NC	1	14.278	14.78	14.324	14.4607	22.642	22.571	22.901	22.7047	8.244	0.00329844		0.303166
	2	14.827	14.392	14.075	14.4313	22.541	22.548	22.652	22.5803	8.149	0.00352295		0.323801
	3	14.782	14.714	14.871	14.789	22.973	22.967	22.914	22.9513	8.16233	0.00349054		0.320822
EAM miR-425-5p	1	13.964	13.879	13.461	13.768	21.294	21.31	21.317	21.307	7.539	0.00537694		0.494204
	2	14.578	14.127	14.234	14.313	21.445	21.589	21.545	21.5263	7.21333	0.00673861		0.619358
	3	13.978	14.012	14.541	14.177	21.419	21.51	21.457	21.462	7.285	0.00641204		0.589343

## Sheet: Cardiac  Qpcr
	Number	ACTIN			average value	miRNA-425-5p			average value	△ct	2，△ct
Con	1	15.643	15.578	15.575	15.5987	22.245	22.345	22.287	22.2923	6.69367	0.00966063	0.00814749	1.18572
	2	15.457	15.547	15.497	15.5003	22.457	22.349	22.471	22.4257	6.92533	0.00822748		1.00982
	3	15.461	15.346	15.398	15.4017	22.678	22.698	22.589	22.655	7.25333	0.00655434		0.804462
EAM	1	15.641	15.587	15.684	15.6373	24.916	24.864	24.894	24.8913	9.254	0.00163783		0.201023
	2	15.41	15.574	15.641	15.5417	24.687	24.785	24.693	24.7217	9.18	0.00172403		0.211603
	3	15.345	15.451	15.413	15.403	24.768	24.712	24.698	24.726	9.323	0.00156134		0.191635
EAM NC	1	15.754	15.691	15.81	15.7517	24.664	24.654	24.602	24.64	8.88833	0.0021103		0.259013
	2	15.341	15.269	15.291	15.3003	24.245	24.301	24.294	24.28	8.97967	0.00198085		0.243124
	3	15.645	15.864	15.846	15.785	24.649	24.678	24.692	24.673	8.888	0.00211079		0.259073
EAM miRNA-425-5p	1	16.551	16.554	16.51	16.5383	24.565	24.506	24.501	24.524	7.98567	0.00394525		0.484229
	2	16.874	16.787	16.801	16.8207	24.657	24.697	24.687	24.6803	7.85967	0.00430531		0.528422
	3	15.854	15.973	15.984	15.937	23.807	23.931	23.814	23.8507	7.91367	0.00414714		0.509009

## Sheet: HE
Con	EAM	EAM NC	EAM miR-425-5p
0	4	4	2
0	3	3	1
0	4	4	2

## Sheet: Masson(AOD)
Con	EAM	EAM NC	EAM miR-425-5p
1.99	18.4	16.72	4.74
3.97	16.07	15.35	5.84
2.87	14.45	20.67	12.09

## Sheet: IHC(AOD)
Con	EAM	EAM NC	EAM miR-425-5p
4.2	14.49	20.77	8.55
4.04	16.67	13.61	8.41
3.82	16.92	12.48	9.16

## Sheet: weight of spleen(g)
Con	EAM	EAM NC	EAM miR-425-5p
0.0603	0.2914	0.2246	0.1714
0.0708	0.283	0.3304	0.1906
0.0679	0.2968	0.2418	0.182
