# Supplementary material for: MiR-425-5p intervenes in autoimmune myocarditis by regulating Treg cell differentiation through NRAS
Source: Front Cell Dev Biol. 2025 May 13;13:1600103. doi: 10.3389/fcell.2025.1600103 (PMC12106460; doi:10.3389/fcell.2025.1600103)
Supplement: Supplementary file 3 [file Table4.xlsx]

## Sheet: Echo EF
Con	EAM	EAM NC	EAM miR-425-5p
83.25	50.23	59.25	71.19
86.67	61.76	61.06	75.74
85.65	52.54	51.34	77.21

## Sheet: Echo FS
Con	EAM	EAM NC	EAM miR-425-5p
50	24.69	30.59	38.81
54.41	26.19	31.65	42.86
53.03	32	25.32	44.12

## Sheet: Echo LVIDd
Con	EAM	EAM NC	EAM miR-425-5p
2.47	3.24	3.16	2.8
2.72	3	3.16	2.72
2.64	3.36	3.4	2.68

## Sheet: Echo LVIDs
Con	EAM	EAM NC	EAM miR-425-5p
1.23	2.44	2.36	1.64
1.24	2.04	2.16	1.6
1.24	2.48	2.36	1.52

## Sheet: FC spleen
Con	EAM	EAM NC	EAM miR-425-5p
5.51	9.19	8.88	10.7
6.65	9.89	9.55	13.3
6.54	9.5	9.22	13.7

## Sheet: FC blood
Con	EAM	EAM NC	EAM miR-425-5p
6.39	10.7	10.7	13.9
7.57	9.78	9.28	12.1
7.45	8.98	9.95	11.6

## Sheet: Mice elisa
	IL-1β			IL-6			TNF-α
Con	6	12	7	3	7	4	3	1	0
EAM	245	345	310	90	69	71	57	80	58
EAM NC	249	289	301	67	76	84	71	60	49
EAM miR-425-5p	121	178	189	24	28	22	15	12	10
