# Supplementary material for: MiR-425-5p intervenes in autoimmune myocarditis by regulating Treg cell differentiation through NRAS
Source: Front Cell Dev Biol. 2025 May 13;13:1600103. doi: 10.3389/fcell.2025.1600103 (PMC12106460; doi:10.3389/fcell.2025.1600103)
Supplement: Supplementary file 4 [file Table1.xlsx]

## Sheet: Sheet1
target	actin
heart1
9617.9	40562.3	0.237114
35477.8	36369.9	0.975472
38007.2	30807.2	1.23371
20693.8	38857	0.532562
heart2		#VALUE!
10879	39096.7	0.278259
37355.8	34621.8	1.07897
39193.2	34553.5	1.13428
16151.1	32752.5	0.493125
heart4		#VALUE!
10405.5	39027.5	0.266621
39959.3	31494.1	1.26879
33865.9	37351.7	0.906677
16212.1	37169.9	0.436162
spleen 1		#VALUE!
15056.2	25240.7	0.596505
45604.3	48394.5	0.942345
42919	34823.2	1.23248
34264.7	33609.9	1.01948
spleen 2		#VALUE!
8352.32	37134.2	0.224923
39466.1	38062.6	1.03687
46900.6	43330.2	1.0824
32577.1	44515.7	0.731812
spleen 3		#VALUE!
16911.1	42683.4	0.396198
44398.6	40253.8	1.10297
42786.4	48235.7	0.887028
29726.5	40929.6	0.726284
cell 1		#VALUE!
17120.6	41914.6	0.408464
33583.8	33175.9	1.01229
38739.9	30036.4	1.28976
28247.9	43279.2	0.65269
cell 2		#VALUE!
13034.9	32299.4	0.403564
33790.4	36310.4	0.930598
37813.3	36666.2	1.03129
25431.4	39536.2	0.643243
cell 3		#VALUE!
13314.2	39579.6	0.336391
37811.6	39959.8	0.94624
40643.7	37601.5	1.0809
33512.3	38676.1	0.866486
		#DIV/0!
